# Supplementary material for: Nausea and vomiting of pregnancy: associations with personal history of nausea and affected relatives
Source: Arch Gynecol Obstet. 2020 Jul 11;302(4):947–55. doi: 10.1007/s00404-020-05683-3 (PMC7471164; doi:10.1007/s00404-020-05683-3)
Supplement: Supplementary file 1 — Supplementary file1 (XLSX 28 kb) [file 404_2020_5683_MOESM1_ESM.xlsx]

## Sheet: TABLE 1
Online resource 1. Associations between PUQE total score and history of nausea. Subanalysis of women ≤ 20 gwk.
							No NVP		Mild NVP								Moderate NVP								Severe NVP
									Univariate					Multivariable			Univariate					Multivariable			Univariate					Multivariable
		n	pa	pb	pc		OR		OR	95% CI	AORb	95% CI		OR	95% CI		OR	95% CI	AORb	95% CI		OR	95% CI		OR	95% CI	AORb	95% CI		OR	95% CI
Motion sickness		573	<0.0001	<0.0001	0.013		1		2.51	1.62–3.90	2.60	1.63–4.15		1.97	1.09–3.55		3.14	2.07–4.76	3.31	2.12–5.16		2.45	1.39–4.30		5.50	2.99–10.11	6.34	3.22–12.52		2.93	1.26–6.79
Seasickness		385	<0.0001	<0.0001	0.26		1		2.96	1.76–4.99	3.10	1.78–5.40		1.80	0.91–3.57		2.90	1.76–4.80	3.08	1.80–5.25		1.33	0.69–2.58		4.91	2.55–9.45	6.80	3.29–14.09		1.65	0.65–4.19
Migraine		364	<0.0001	<0.0001	0.002		1		1.38	0.85–2.24	1.33	0.79–2.22		1.12	0.69–2.11		2.16	1.37–3.39	1.96	1.21–3.17		1.84	1.02–3.32		4.15	2.21–7.78	4.56	2.28–9.11		3.37	1.49–7.60
Other headacne		489	0.0001	0.001	0.033		1		1.94	1.24–3.01	1.72	1.07–2.76		1.51	0.89–2.55		2.51	1.53–5.16	2.38	1.51–3.72		2.01	1.22–3.30		2.81	1.53–5.16	2.33	1.18–4.60		1.83	0.86–3.90
After anesthesia		144	0.097	0.12	0.84		1		1.21	0.61–2.39	1.25	0.60–2.59		0.91	0.43–1.92		1.77	0.94–3.34	1.66	0.84–3.28		1.05	0.52–2.12		2.13	0.88–5.14	2.76	1.07–7.11		0.71	0.22–2.25
Contraception		54	0.078	0.16	0.65		1		1.80	0.51–6.36	1.33	0.36–4.89		3.10	0.38–25.13		2.29	0.69–7.62	1.66	0.48–5.66		3.50	0.45–27.04		5.11	1.28–20.44	3.97	0.93–16.85		4.23	0.41–43.72
Other kind of nausea		141	0.11	0.08	0.39		1		1.22	0.64–2.34	1.18	0.57–2.42		1.29	0.61–2.75		1.25	0.68–2.30	1.18	0.60–2.34		1.22	0.59–2.52		2.61	1.14–5.98	3.04	1.18–7.86		2.22	0.84–5.88
NVP in relatives:			<0.0001	<0.0001
First-degree relatives		482					1		2.17	1.31–3.59	2.15	1.26–3.69					3.83	2.38–6.17	4.20	2.52–7.00					2.81	1.41–5.60	3.10	1.46–6.60
Second-degree relatives		30					1		3.94	0.46–33.64	3.15	0.36–28.10					9.86	1.29–75.60	7.36	0.93–58.30					10.93	1.15–103.9	10.83	1.11–105.5
Not known		457					1		2.31	1.43–3.74	2.40	1.42–4.05					2.75	1.73–4.37	3.06	1.84–5.07					0.97	0.45–2.11	0.94	0.39–2.29
aUnivariate analysis (cumulative logit regression analysis)
bAdjusted for parity, body mass index (BMI), smoking employment, age
cMultivariable analysis including all history of nausea variables (cumulative logit regression analysis)
GWK=Gestational week
NVP= Nausea and vomiting of pregnancy
PUQE = Pregnancy-Unique Quantification of Emesis Questionnaire
