# Supplementary material for: Nausea and vomiting of pregnancy: associations with personal history of nausea and affected relatives
Source: Arch Gynecol Obstet. 2020 Jul 11;302(4):947–55. doi: 10.1007/s00404-020-05683-3 (PMC7471164; doi:10.1007/s00404-020-05683-3)
Supplement: Supplementary file 2 — Supplementary file2 (XLSX 28 kb) [file 404_2020_5683_MOESM2_ESM.xlsx]

## Sheet: TABLE 1
Online resource 2. Adjusted associations between history of nausea and different PUQE –questions. Subanalysis of women ≤ 20 gwk.
		Motion sickness			Seasickness			Migraine			Other headache			After anesthesia			Contraception			Other kind of nausea			NVP in relatives
																							First-degree			Second-degree			Not known
		p			p			p			p			p			p			p									p
		AOR	95% CI		AOR	95% CI		AOR	95% CI		AOR	95% CI		AOR	95% CI		AOR	95% CI		AOR	95% CI		AOR	95% CI		AOR	95% CI		AOR	95% CI
Duration of nausea (Question 1)		<0.0001a			<0.0001a			0.0005a			0.003a			0.078a			0.70			0.31			<0.001a,b
None		1			1			1			1			1			1			1			1			1			1
1 hour or less		1.83	1.15–2.91		2.62	1.50–4.57		1.41	0.83–2.39		1.58	0.99–2.54		1.30	0.59–2.85		1.70	0.44–6.60		1.38	0.64–2.98		1.67	0.97–2.87		1.75	0.15–19.97		1.42	0.83–2.44
2–3 hours		2.53	1.59–4.04		2.78	1.59–4.86		1.83	1.08–3.08		1.57	0.97–2.53		1.61	0.75–3.48		1.69	0.43–6.56		1.05	0.48–2.32		2.59	1.45–4.63		3.89	0.39–39.32		2.62	1.48–4.64
4–6 hours		3.72	2.26–6.12		3.24	1.81–5.82		1.98	1.14–3.43		1.97	1.20–3.24		1.91	0.87–4.22		2.32	0.60–9.02		1.76	0.80–3.89		6.53	3.16–13.48		18.87	2.01–177.1		5.95	2.88–12.29
Over 6 hours		3.34	2.17–5.15		3.69	2.20–6.20		2.62	1.62–4.24		2.31	1.49–3.58		2.36	1.18–4.72		2.27	0.65–7.99		1.73	0.86–3.48		2.73	1.64–4.54		9.18	1.15–73.30		1.75	1.04–2.92
Vomiting (Question 2)		0.001a			0.001a			0.0005a			0.88			0.04			0.18			0.58			0.009a,b
Not once		1			1			1			1			1			1			1			1			1			1
1–2 times		1.48	1.10–1.99		1.34	0.97–1.85		1.31	0.95–1.81		0.97	0.71–1.32		1.29	0.82–2.04		1.53	0.75–3.13		1.09	0.67–1.75		1.89	1.25–2.85		1.61	0.56–4.63		1.32	0.87–2.00
3–4 times		1.10	0.70–1.70		0.88	0.53–1.46		1.35	0.84–2.16		0.92	0.58–1.46		1.42	0.74–2.74		1.20	0.39–3.67		0.73	0.31–1.68		1.55	0.88–2.73		1.77	0.45–6.96		0.81	0.44–1.50
5–6 times		1.49	0.74–2.97		2.24	1.11–4.52		1.44	0.70–2.98		0.82	0.39–1.69		1.24	0.42–3.68		1.70	0.37–7.75		1.53	0.54–4.28		1.48	0.62–3.55		1.43	0.16–12.64		0.61	0.22–1.67
7 times or more often		2.51	1.32–4.75		3.06	1.60–5.85		4.12	2.17–7.80		1.29	0.69–2.41		3.50	1.58–7.77		3.76	1.29–10.94		1.82	0.69–4.78		1.04	0.51–2.11		2.37	0.58–9.66		0.32	0.13–0.79
Retching (Question 3)		0.002a			0.062			0.007a			0.008a			0.29			0.29			0.61			0.004a,b
Not once		1			1			1			1			1			1			1			1			1			1
1–2 times		1.36	0.98–1.87		1.24	0.87–1.77		1.23	0.86–1.77		1.55	1.11–2.18		1.44	0.87–2.40		1.15	0.49–2.68		1.10	0.65–1.88		1.89	1.23–2.91		2.08	0.64–6.82		1.39	0.90–2.14
3–4 times		1.79	1.23–2.59		1.64	1.10–2.44		1.41	0.95–2.11		1.81	1.24–2.64		1.61	0.92–2.84		1.40	0.56–3.47		1.43	0.79–2.60		2.81	1.68–4.69		4.07	1.21–13.72		1.55	0.92–2.64
5–6 times		1.75	1.06–2.89		1.76	1.01–3.05		1.35	0.78–2.34		1.19	0.69–2.06		1.59	0.71–3.52		2.92	1.10–7.80		1.34	0.58–3.12		2.89	1.42–5.87		1.52	0.17–13.84		1.85	0.89–3.83
7 times or more often		1.98	1.34–2.93		1.51	0.99–2.30		2.19	1.45–3.31		1.68	1.12–2.53		1.76	0.98–3.19		1.20	0.44–3.27		1.54	0.83–2.87		2.26	1.33–3.85		3.36	0.94–11.96		1.57	0.91–2.69
aSignificant in univariate analysis
bp-value for all relatives (first-degree, second-degree, not known)
AOR=Adjusted odd ratio: adjusted for parity, body mass index (BMI), smoking, employment, age
GWK=Gestational week
PUQE=Pregnancy-Unique Quantification of Emesis Questionnaire
